# Supplementary material for: Transient pacing in pigs with complete heart block via myocardial injection of mRNA coding for the T-box transcription factor 18
Source: Nat Biomed Eng. 2024 May 2;8(9):1124–41. doi: 10.1038/s41551-024-01211-9 (PMC11410671; doi:10.1038/s41551-024-01211-9)
Supplement: Supplementary file 13 — Unprocessed western blots for Fig. 2i. [file 41551_2024_1211_MOESM13_ESM.zip]

Archive with 4 entries (4 files):
- 0000897_02/0000897_02_700.TIF
- 0000897_02/0000897_02_800.TIF
- 0000897_02/0000897_02_TH.jpg
- 0000897_02/0000897_02_acq.txt
