# Supplementary material for: Transient pacing in pigs with complete heart block via myocardial injection of mRNA coding for the T-box transcription factor 18
Source: Nat Biomed Eng. 2024 May 2;8(9):1124–41. doi: 10.1038/s41551-024-01211-9 (PMC11410671; doi:10.1038/s41551-024-01211-9)
Supplement: Supplementary file 13 — Unprocessed western blots for Fig. 2i. [file 41551_2024_1211_MOESM13_ESM.zip › 0000897_02/0000897_02_acq.txt]

#Properties Updated
#Thu Dec 28 15:19:04 EST 2023
MouseStrain=
Y=0.0
X=0.0
BackgroundSegments=Top/Bottom
CropCenterPt=325, 250
FileVersion=ACQ VERSION 2.0
Quality=medium
Barcode=
AnimalId=
FlipImage=false
Treatment=
OrganizationName=Emory University
Intensities=Auto Auto
CropDimension=600, 400
ConcentrationColumn=Signal
TimeStamp=2020, 1, 11, 13, 54, 40, 145
InstrumentModel=Odyssey CLx
AcqResolution=169um
ImageModifications=Flip Top to Bottom Image ID\: 0000897_01
BackgroundMethod=Median
CropAnnotationColor=RedCyan
ExRunID=
700_ChannelSettings=504, 15578, 19766, 0, 255, 0, 0
Archived=false
InstrumentName=CLX-0459
InstrumentVersion=1.0.11
Experiment=
Orientation=
LastUsedTextId=0
Height=63.0
ImageName=0000897_01
AnalysisType=None
AcquireTimeZoneId=America/New_York
ProjInfo=
ImageId=0000897_02
InjectTime=
UserInfo=
FocusPosition=0.0
CustomField2=
CustomField1=
CustomField0=
Agent=
FileType=LI-COR Image Studio Acquisition File
InterpolationMethod=Linear
ChannelFileNames=0000897_02_700.TIF, 0000897_02_800.TIF
CellLine=
Width=86.0
TimePoint=1900, 0, 1, 0, 0, 0, 0
ChannelNames=700, 800
NormalizationChannel=
ChannelPreviews=false, false
BackgroundWidth=3
ProjectName=
LastUsedShapeId=0
800_ChannelSettings=504, 18502, 21990, 0, 0, 255, 0
Remarks=
